# Supplementary material for: Optimizing Nitrogen Supplementation: Timing Strategies to Mitigate Waterlogging Stress in Winter- and Spring-Type Canola
Source: Plants (Basel). 2025 Aug 25;14(17):2641. doi: 10.3390/plants14172641 (PMC12430680; doi:10.3390/plants14172641)
Supplement: Supplementary file 1 [file plants-14-02641-s001.zip]

Archive with 1 entries (1 files):
- plants-3667092-supplementary.pptx
